# Supplementary material for: Green Synthesis and Characterization of Novel Silver Nanoparticles Using Achillea maritima subsp. maritima Aqueous Extract: Antioxidant and Antidiabetic Potential and Effect on Virulence Mechanisms of Bacterial and Fungal Pathogens
Source: Nanomaterials (Basel). 2023 Jun 28;13(13):1964. doi: 10.3390/nano13131964 (PMC10343889; doi:10.3390/nano13131964)
Supplement: Supplementary file 1 [file nanomaterials-13-01964-s001.zip]

Archive with 1 entries (1 files):
- nanomaterials-2428100-supplementary.pdf
